# Supplementary material for: Removal of Erythromycin from Water by Ibuprofen-Driven Pre-Organized Divinyl Sulfone Cross-Linked Dextrin
Source: Polymers (Basel). 2024 Apr 13;16(8):1090. doi: 10.3390/polym16081090 (PMC11055069; doi:10.3390/polym16081090)
Supplement: Supplementary file 1 [file polymers-16-01090-s001.zip]

Archive with 1 entries (1 files):
- polymers-2920934-supplementary.pdf
